# Supplementary material for: The Intrinsic GDP/GTP Exchange Activities of Cdc42 and Rac1 Are Critical Determinants for Their Specific Effects on Mobilization of the Actin Filament System
Source: Cells. 2019 Jul 21;8(7):759. doi: 10.3390/cells8070759 (PMC6678527; doi:10.3390/cells8070759)
Supplement: Supplementary file 1 [file cells-08-00759-s001.zip]

Archive with 3 entries (2 files):
- cells-522436-supplementary for proofreading/
- cells-522436-supplementary for proofreading/cells-522436-supplementary tables.zip
- cells-522436-supplementary for proofreading/cells-522436-supplementary-figures.pdf
